# Supplementary material for: Etiological and Epidemiological Characteristics of Severe Mastitis and the Outcomes Treatment Following a Single Dose of Fluoroquinolones Administered During On-Farm Veterinary Interventions
Source: Antibiotics (Basel). 2026 May 25;15(6):538. doi: 10.3390/antibiotics15060538 (PMC13295865; doi:10.3390/antibiotics15060538)
Supplement: Supplementary file 1 [file antibiotics-15-00538-s001.zip]

Archive with 1 entries (1 files):
- antibiotics-4236087-supplementary.pdf
